# Supplementary material for: Atorvastatin-Eluting Contact Lenses: Effects of Molecular Imprinting and Sterilization on Drug Loading and Release
Source: Pharmaceutics. 2021 Apr 22;13(5):606. doi: 10.3390/pharmaceutics13050606 (PMC8143582; doi:10.3390/pharmaceutics13050606)
Supplement: Supplementary file 1 [file pharmaceutics-13-00606-s001.zip]

Archive with 1 entries (1 files):
- pharmaceutics-1170570-supplementary.pdf
